# Supplementary material for: Deriving forest fire ignition risk with biogeochemical process modelling
Source: Environ Model Softw. 2014 May;55:132–42. doi: 10.1016/j.envsoft.2014.01.018 (PMC4461190; doi:10.1016/j.envsoft.2014.01.018)
Supplement: Table S1 — Ecophysiological parameters for BIOME-BGC modelling. [file mmc1.csv]

Parameter	Units	Fagus sylvatica	Larix decidua	Picea abies high elev.	Picea abies low elev.	Pinus cembra	Pinus sylvestris	Quercus robur/petraea
1 = WOODY 0 = NON-WOODY	(flag)	1	1	1	1	1	1	1
1 = EVERGREEN 0 = DECIDUOUS	(flag)	0	0	1	1	1	1	0
1 = C3 PSN 0 = C4 PSN	(flag)	1	1	1	1	1	1	1
1 = MODEL PHENOLOGY 0 = USER-SPECIFIED PHENOLOGY	(flag)	1	1	1	1	1	1	1
yearday to start new growth (when phenology flag = 0)	*(yday)	0	100	0	0	0	0	121
yearday to end litterfall (when phenology flag = 0)	*(yday)	0	300	0	0	0	0	300
transfer growth period as fraction of growing season	(prop.)	0.2	0.2	0.3	0.3	0.3	0.3	0.15
litterfall as fraction of growing season	(prop.)	0.2	0.2	0.3	0.3	0.3	0.3	0.65
annual leaf and fine root turnover fraction	(1/yr)	1	1	0.1935	0.1935	0.18	0.18	1
annual live wood turnover fraction	(1/yr)	0.7	0.7	0.7	0.7	0.7	0.7	0.7
annual whole-plant minimum mortality fraction (constant/elliptical)	(1/yr)	0.005/0.009	0.005/0.005	0.003/0.003	0.003/0.003	0.005/0.005	0.005/0.005	0.006/0.006
annual whole-plant maximum mortality fraction (constant/elliptical)	(1/yr)	0.005/0.60	0.005/0.005	0.003/0.012	0.003/0.012	0.005/0.020	0.005/0.020	0.006/0.020
length for (low) elliptic mortality	(yrs)	225	300	300	300	450	300	450
length for (high) elliptic mortality	(yrs)	75	100	100	100	150	100	150
annual fire mortality fraction	(1/yr)	0	0	0	0	0	0	0
(ALLOCATION) new fine root C : new leaf C	(ratio)	0.545	1	0.762	0.262	1.65	0.523	1
(ALLOCATION) new stem C : new leaf C	(ratio)	3.8	2.2	2.09	3.03	2	2.5	1.29
(ALLOCATION) new live wood C : new total wood C	(ratio)	0.154	0.1	0.059	0.0759	0.076	0.059	0.12
(ALLOCATION) new croot C : new stem C	(ratio)	0.115	0.23	0.23	0.12	0.29	0.29	0.25
(ALLOCATION) current growth : storage growth	(ratio)	0.5	0.5	0.5	0.5	0.5	0.5	0.5
C:N of leaves	(kgC/kgN)	26.9	25.76	42.5	58.8	33.1	33.1	26.8625
C:N of leaf litter,after retranslocation	(kgC/kgN)	44	111.9	85	116	93	132	63.3
C:N of fine roots	(kgC/kgN)	47.6	42	42.5	58.1	58	38	73.5
C:N of live wood	(kgC/kgN)	54	42	55	65	50	50	63.5
C:N of dead wood	(kgC/kgN)	550	442	435	535	730	1400	450
leaf litter labile proportion	(DIM)	0.124	0.39	0.44	0.44	0.257	0.257	0.2
leaf litter cellulose proportion	(DIM)	0.561	0.44	0.35	0.35	0.493	0.493	0.56
leaf litter lignin proportion	(DIM)	0.315	0.17	0.21	0.21	0.25	0.25	0.24
fine root labile proportion	(DIM)	0.34	0.3	0.427	0.427	0.252	0.252	0.34
fine root cellulose proportion	(DIM)	0.44	0.45	0.381	0.381	0.495	0.495	0.44
fine root lignin proportion	(DIM)	0.22	0.25	0.192	0.192	0.253	0.253	0.22
dead wood cellulose proportion	(DIM)	0.77	0.76	0.7	0.72	0.71	0.71	0.704
dead wood lignin proportion	(DIM)	0.23	0.24	0.3	0.28	0.29	0.29	0.296
canopy water interception coefficient	(1/LAI/d)	0.034	0.041	0.031	0.036	0.036	0.051	0.038
anopy light extinction coefficient	(DIM) c	0.6	0.5	0.51	0.67	0.51	0.51	0.54
all-sided to projected leaf area ratio	(DIM)	2	2.6	2.3	2.3	2.6	2.6	2
canopy average specific leaf area (projected area basis)	(m2/kgC)	48	20.3	9.4	10.2	13	13	35.04
ratio of shaded SLA:sunlit SLA	(DIM)	2	2	1.8	2	2	2	2
fraction of leaf N in Rubisco	(DIM)	0.162	0.075	0.035	0.06	0.0457	0.0457	0.088
maximum stomatal conductance (projected area basis)	(m/s)	0.006	0.0022	0.002	0.002	0.0014	0.001	0.0018
cuticular conductance (projected area basis)	(m/s)	0.00006	0.00001	0.00006	0.00006	0.000014	0.000014	0.00004
boundary layer conductance (projected area basis)	(m/s)	0.01	0.008	0.09	0.09	0.09	0.09	0.005
leaf water potential: start of conductance reduction	(MPa)	-0.34	-0.7	-0.5	-0.5	-1	-0.5	-0.1
leaf water potential: complete conductance reduction	(MPa)	-1.7	-2.6	-1.5	-1.5	-2	-2.2	-3.5
vapor pressure deficit: start of conductance reduction	(Pa)	600	800	500	500	100	50	200
vapor pressure deficit: complete conductance reduction	(Pa)	3000	3200	2500	2500	1900	2500	2550
night temperature: start of conductance reduction	(�C)	0	0	-2	-2	2	5	0
night temperature: complete of conductance reduction	(�C)	-8	-8	-10	-10	-3	1	-8
